# Supplementary material for: Salmonella Subpopulations Identified from Human Specimens Express Heterogenous Phenotypes That Are Relevant to Clinical Diagnosis
Source: Microbiol Spectr. 2022 Dec 12;11(1):e01679-22. doi: 10.1128/spectrum.01679-22 (PMC9927314; doi:10.1128/spectrum.01679-22)
Supplement: Supplemental file 1 — Table S1. Download spectrum.01679-22-s0001.xlsx, XLSX file, 0.01 MB [file spectrum.01679-22-s0001.xlsx]

## Sheet: Sheet1
		Table S1. Metabolic activity by heterogeneous Salmonella cell typesa
		Salmonella isolate	lysine	arginine	ornithine	inositol	melibiose	malonate	ONPG
		M830-1					+
		M830-2					-
		M001-1				+		-	-
		M001-2				-		+	+
		M736-1	-	-	-
		M736-2	+	+	+
		aSalmonella subpopulation cultures were measured for metabolic activity on the following biochemicals in Beckman
		Microscan system (see METHODS for details): glucose, sucrose, sorbitol, raffinose, rhamnose, arabinose, inositol,
		adonitol, melibiose, urea, H2S, indole, lysine, arginine, ornithine, tryptophan deaminase, esculin, voges-proskaur,
		citrate, malonate, o-nitrophenyl-b-D-galactopyranoside (ONPG), tartrate, acetamide, cetrimide, oxidation of glucose,
		and nitrate. Differences as shown in the table were detected only within the specimen groups of M830 (melibiose),
		M001 (inositol, malonate, and ONPG), and M736 (lysine, arginine, ornithine).
